# Supplementary material for: Adaptation of Surface-Associated Bacteria to the Open Ocean: A Genomically Distinct Subpopulation of Phaeobacter gallaeciensis Colonizes Pacific Mesozooplankton
Source: Front Microbiol. 2017 Aug 31;8:1659. doi: 10.3389/fmicb.2017.01659 (PMC5583230; doi:10.3389/fmicb.2017.01659)
Supplement: Supplementary file 3 [file Table_1.XLSX]

## Sheet: Supplementary Table S1
Supplementary Table S1: Overview about Phaeobacter strains which genomes were used in this study.
Strain	Species	Isolate name	Genome Acc. No. NCBI	Country	Coordinates	Environment	Habitat	Date*	Reference
DSM 17395	Phaeobacter inhibens	DSM 17395	CP002976 - 79	Spain	43° 21' 54"N 08° 24' 36"W	aquaculture	clam larvae aquaculture, Pecten maximus	nk	Thole et al., 2012
DSM 26640	Phaeobacter gallaeciensis	DSM 26640T	CP006966 - 73	Spain	43° 21' 54"N 08° 24' 36"W	aquaculture	clam larvae aquaculture, Pecten maximus	nk	Frank et al., 2013
DSM 16374	Phaeobacter inhibens	T5	IMG	Germany	53° 42' 20"N 07°43'11'' E	natural	tidal mudflat	25. Oct 1999	Freese et al., submitted
DSM 24588	Phaeobacter inhibens	2.10	CP002972 - 75	Australia	33° 54' 44''S 151°15' 46''E	natural	algae, Ulva lactuca from rocky intertidal zone near Sydney	2002	Thole et al., 2012
P10	Phaeobacter inhibens	01/009; DSM 29965	CP010595 - 98	France	48° 21' 16"N 04° 33' 31"W	natural	biofilm on boat in St Anne du Portzic port ( Bay of Brest)	1987	Freese et al., submitted
P11	Phaeobacter gallaeciensis	02/017; DSM 29966	CP010588 - 94	France	48° 21' 16"N 04° 33' 31"W	aquaculture	clam larvae aquaculture, Pecten maximus	2002-04-25	Freese et al., submitted
P13	' Phaeobacter aquaculturensis'	8-1	CP010767 - 75	Spain	43° 21' 54"N 08° 24' 36"W	aquaculture	fish larvae aquaculture, Scophthalmus maximus	Oct 2001	Freese et al., submitted
P14	' Phaeobacter aquaculturensis'	27-4	CP010681 - 88	Spain	43° 21' 54"N 08° 24' 36"W	aquaculture	rotifers aquaculture	Oct 2001	Freese et al., submitted
P18	Phaeobacter aquaculturensis'	256-7	CP010715 - 24	Spain	43° 21' 54"N 08° 24' 36"W	aquaculture	fish larvae aquaculture, Scophthalmus maximus	nk	Freese et al., submitted
P23	Phaeobacter aquaculturensis'	M2-4.2	CP010805 - 10	Denmark	56° 49' 02"N 08° 31' 47"E	aquaculture	system aquaculture	Oct 2006	Freese et al., submitted
P24	Phaeobacter inhibens	M2-4.4	CP010696 - 704	Denmark	56° 49' 02"N 08° 31' 47"E	aquaculture	system aquaculture	Oct 2006	Freese et al., submitted
P30	Phaeobacter inhibens	M4-3.1A	CP010617 - 22	Denmark	56° 49' 02"N 08° 31' 47"E	aquaculture	system aquaculture	Oct 2006	Freese et al., submitted
P36	Phaeobacter aquaculturensis'	M6-4.2	CP010643 - 49	Denmark	56° 49' 02"N 08° 31' 47"E	aquaculture	fish aquaculture, Scophthalmus maximus	Oct 2006	Freese et al., submitted
P42	Phaeobacter aquaculturensis'	M8-4.3	CP010689 - 95	Denmark	56° 49' 02"N 08° 31' 47"E	aquaculture	fish aquaculture, Scophthalmus maximus	Oct 2006	Freese et al., submitted
P48	Phaeobacter inhibens	M21-2.3	CP010745 - 48	Denmark	56° 49' 02"N 08° 31' 47"E	aquaculture	fish larvae aquaculture, Scophthalmus maximus	Oct 2006	Freese et al., submitted
P51	Phaeobacter inhibens	M23-2.2	CP010623 - 28	Denmark	56° 49' 02"N 08° 31' 47"E	aquaculture	fish larvae aquaculture, Scophthalmus maximus	Oct 2006	Freese et al., submitted
P54	Phaeobacter inhibens	M30-2.2	CP010650 - 55	Denmark	56° 49' 02"N 08° 31' 47"E	aquaculture	zooplankton aquaculture	Oct 2006	Freese et al., submitted
P57	Phaeobacter inhibens	M31-2.1	CP010668 - 72	Denmark	56° 49' 02"N 08° 31' 47"E	aquaculture	zooplankton aquaculture	Oct 2006	Freese et al., submitted
P59	Phaeobacter inhibens	M31-2.3A	CP010741 - 44	Denmark	56° 49' 02"N 08° 31' 47"E	aquaculture	zooplankton aquaculture	Oct 2006	Freese et al., submitted
P63	Phaeobacter gallaeciensis	847(S)	CP010784 - 91	Spain	43° 21' 54"N 08° 24' 36"W	aquaculture	algae culture, diatom Phaeodactylum sp.	28. May 2002	Freese et al., submitted
P66	Phaeobacter inhibens	1332	CP010705 - 14	Spain	43° 21' 54"N 08° 24' 36"W	aquaculture	algae aquaculture, phytoplankton mixture	06. May 2009	Freese et al., submitted
P70	Phaeobacter inhibens	2341	CP010749 - 55	Spain	43° 21' 54"N 08° 24' 36"W	aquaculture	algae aquaculture, phytoplankton mixture	19 . May 2010	Freese et al., submitted
P71	Phaeobacter aquaculturensis'	154 (S)	CP010656 - 60	Spain	43° 21' 54"N 08° 24' 36"W	aquaculture	clam larvae aquaculture, Ostrea edulis	1999-04-08	Freese et al., submitted
P72	Phaeobacter inhibens	639 (S)	CP010735 - 40	Spain	43° 21' 54"N 08° 24' 36"W	aquaculture	clam larvae aquaculture, Ostrea edulis	06 . Mar 2001	Freese et al., submitted
P73	Phaeobacter gallaeciensis	694 (S)	CP010636 - 42	Spain	43° 21' 54"N 08° 24' 36"W	aquaculture	clam gonad aquaculture, Ostrea edulis	2001-04-24	Freese et al., submitted
P74	Phaeobacter inhibens	1443	CP010661 - 67	Spain	43° 21' 54"N 08° 24' 36"W	aquaculture	clam larvae aquaculture, Venerupis philippinarum	13 . May 2009	Freese et al., submitted
P75	Phaeobacter gallaeciensis	1860	CP010673 - 80	Spain	43° 21' 54"N 08° 24' 36"W	aquaculture	clam larvae aquaculture, Venerupis philippinarum	2009-06-15	Freese et al., submitted
P78	Phaeobacter inhibens	2036	CP010629 - 35	Spain	43° 21' 54"N 08° 24' 36"W	aquaculture	clam larvae aquaculture, Venerupis philippinarum	2009-07-20	Freese et al., submitted
P80	Phaeobacter inhibens	2343	CP010756 - 66	Spain	43° 21' 54"N 08° 24' 36"W	aquaculture	clam larvae aquaculture, Venerupis philippinarum	19 . May 2010	Freese et al., submitted
P83	Phaeobacter inhibens	2425	CP010599 - 609	Spain	43° 21' 54"N 08° 24' 36"W	aquaculture	clam larvae aquaculture, Venerupis philippinarum	2010-06-19	Freese et al., submitted
P88	Phaeobacter inhibens	2344	CP010725 - 34	Spain	43° 21' 54"N 08° 24' 36"W	aquaculture	clam larvae aquaculture, Venerupis philippinarum	19 . May 2010	Freese et al., submitted
P92	Phaeobacter inhibens	1961	CP010610 - 16	Spain	43° 21' 54"N 08° 24' 36"W	aquaculture	clam larvae aquaculture, Donax trunculus	2009-06-29	Freese et al., submitted
DSM 103148	Phaeobacter porticola	P97	CP016364 - 69	Germany	53°42'09.5"N 7°42'22.7"E	natural	barnacles on wood pile-on in harbor Neuharlingersiel	15. Oct 2014	Breider et al., in press
P128	Phaeobacter gallaeciensis	P128	CP021040 - 46	Pacific	39° 58' 13.6"N 177° 19' 36.7"E	natural	zooplankton from North Pacific	23. May 2016	this study
P129	Phaeobacter gallaeciensis	P129	CP021047 - 52	Pacific	54° 0' 4.86"N 179° 34' 53.339"E	natural	zooplankton from Bering Sea	29. May 2016	this study
* not known
